# Supplementary material for: Characterization of a High Hierarchical Regulator, PtrGATA12, Functioning in Differentially Regulating Secondary Wall Component Biosynthesis in Populus trichocarpa
Source: Front Plant Sci. 2021 Apr 21;12:657787. doi: 10.3389/fpls.2021.657787 (PMC8096934; doi:10.3389/fpls.2021.657787)
Supplement: Supplementary file 1 [file Data_Sheet_1.xlsx]

## Sheet: Tab. S1
Tab. S1 The primers used to amplify the full cDNA of PtrGATA12 and construction of various vectors
Primer name	Primer Sequence
PtrGATA12-F	AACATGGGATTGTTAGCAACTGG
PtrGATA12-R	TCCATCACCAGAATCCAGCACA
PBI121-PtrGATA12-F	GCTCTAGAATGGAAGCACCGGAATTGTATG
PBI121-PtrGATA12-R	GCGTCGACCGATCATCCGCCTAAAATCGG
PGBKT7-PtrGATA12-F	CATGGAGGCCGAATTCATGGAAGCACCGGAATTGTAT
PGBKT7-PtrGATA12-R	GCAGGTCGACGGATCCGATCATCCGCCTAAAATCG
ProkII-PtrGATA12-F	CGGGATCCATGGAAGCACCGGAATTGTATG
ProkII-PtrGATA12-R	GGGGTACCCTAGATCATCCGCCTAAAATCGG
Note: The underline represents an enzyme digestion site.

## Sheet: Tab. S2
Tab. S2 The primers used to identification the PtrGATA12 overexpression transgenic
Primer name	Primer Sequence
ProkII-F	AAGACCGCAACAGGATTC
ProkII-R	CGCACAATCCCACTATCCTT

## Sheet: Tab. S3
Tab. S3 The primers used to qRT-PCR experiments throughout the article
Gene name	Gene ID	Primer name	Primer Sequence
PtrCESA4	Potri.002G257900.1	PtrCesA4-F	AGGCGAGAAAGAGGGTTATAGC
		PtrCesA4-R	ATACGGGTTGATTCTGCTTGAG
PtrCESA7	Potri.006G181900.1	PtrCesA7-F	GTTGCTGGAGTCTCAGATGCC
		PtrCesA7-R	GTTTTGCCTCCCCATTAGACC
PtrCESA8	Potri.004G059600.1	PtrCesA8-F	TTGTTGCTGGATTCTCTGATGC
		PtrCesA8-R	AATGGTTGGTGTTCGGTTTTG
PtrGT43A	Potri.006G131000.1	PtrGT43A-F	GGCTTTTTTACAGGTTTCGCT
		PtrGT43A-R	CTTAATGGAGTTGGCACAGGAC
PtrGT47C	Potri.009G006500.1	PtrGT47C-F	CGAGGCTGGTGGAATCTGT
		PtrGT47C-R	AGTTCCTAGATTGGCCACGTC
PtrGT8F	Potri.011G132600.1	PtrGT8F-F	AGCAAGAAGGGTTTCGTATCG
		PtrGT8F-R	CATCGTTGTCAAGTGGTTGTTCTA
PtrPAL4	Potri.010G224100.1	PtrPAL4-F	CCGCAGAGTCACTAAAAGGAAG
		PtrPAL4-R	TCCACCTTGCTTGGTTCTTCTA
PtrC4H1	Potri.013G157900.1	PtrC4H1-F	GTGATGATTTGAACCACCGTAAC
		PtrC4H1-R	TTCCTCCAATGTTCACCGTAGA
PtrC3H3	Potri.006G033300.1	PtrC3H3-F	ATATTTGGGGGCAGTTGCAT
		PtrC3H3-R	ACGGAAACATCCAACGAAGC
Ptr4CL5	Potri.003G188500.1	Ptr4CL5-F	CATTGCCTTATTCTTCAGGGACT
		Ptr4CL5-R	AATCAATCCCAGCAAAGAACC
PtrCCoAOMT3	Potri.008G136600.1	PtrCCoAOMT3-F	CGTTTTACCTGCTAAAGGAATCCT
		PtrCCoAOMT3-R	CAACTGGCACAGACATCTCACTT
PtrCOMT2	Potri.012G006400.1	PtrCOMT2-F	GGTGAAACTCAGATGACTCCAACT
		PtrCOMT2-R	CAAGATACGGTCTAACATGACAGG
PtrCCR2	Potri.003G181400.1	PtrCCR2-F	TCATCACTTTCAGGCCAAGG
		PtrCCR2-R	TGGAAAACACCATCACACCC
PtrCA1d5H2	Potri.007G016400.1	PtrCAld5H2-F	GAGTCTGTGAGAGATGAGGTGGAC
		PtrCAld5H2-R	GCTTAGAGAACTCCTGCAAAATCT
PtrCAD1	Potri.019G085800.1	PtrCAD1-F	TCTGGTATGTTAGTCCAGCCAGT
		PtrCAD1-R	TTCTTCTGATTCGTCCCTGAAA
PtrCSLD2	Potri.013G082200.1	PtrCSLD2-F	CTACTCGGAACTGCTGACGATAC
		PtrCSLD2-R	AATGAAAGGGCCATTAGACATAAT
PtrEXPA8	Potri.019G057500.1	PtrEXPA8-F	AGGGCAATAATGCTACTTCTACTGA
		PtrEXPA8-R	AGAAGTTAGTGGCTGTGACGGT
PtrXTH5	Potri.014G140300.1	PtrXTH5-F	CATAAAGATGGTTCCAGGGGA
		PtrXTH5-R	ATTCTCTGCTCTTTGTCTCCTTTC
PtrFRA2	Potri.001G176900.1	PtrFRA2-F	CCCCCATTCATCCTAAATCTTC
		PtrFRA2-R	ACTCCCGAGTTTACCCTACCC
PtrTIP1;3	Potri.008G050700.1	PtrTIP1;3-F	AATCCGTAAAAAATTTAAACGGTGT
		PtrTIP1;3-R	TAGCTAGTCTTGAGGGACACTTACC
PtrTIP1;4	Potri.010G209900.1	PtrTIP1;4-F	TGGCATGGCTTTCAACAAGT
		PtrTIP1;4-R	CTAGCAACTGAGCAATCCAATACA
PtrXCP2	Potri.004G207600.1	PtrXCP1-F	CACGAAATGACGAACAAAGCC
		PtrXCP1-R	TCCACAAGGTCCGCTGAAT
PtrXCP1	Potri.005G256000.1	PtrXCP2-F	GAAGGACAATCTAAAGCAAGCGA
		PtrXCP2-R	GGAAGGTGAGGGGTGGTATATATAG
PtrRNS3	Potri.008G086800.1	PtrRNS3-F	CCTCAGAATGAAGATGGCTCGT
		PtrRNS3-R	CTGGGGCAGGACAGTGATG
PtrBFN1	Potri.011G044500.1	PtrBFN1-F	TGTAGAAAACTTGTTGCCCCA
		PtrBFN1-R	CCTATAGTGCAAAAGCTGAGAGGT
PtrWND6A	Potri.013G113100.1	PtrWND6A-F	ACTAATCCCACGGGTCCTGAA
		PtrWND6A-R	GGGTGAGAGAGAGACAAAGAGGA
PtrWND6B	Potri.019G083600.1	PtrWND6B-F	ATCAATCCACATGATATTATTAGCTTG
		PtrWND6B-R	GCAGAAGAGATGAGTCTAGATGTTCTA
PtrMYB2	Potri.001G258700.1	PtrMYB2-F	AAAGCGAGTAAAATAGGGGTCAT
		PtrMYB2-R	TTTGAGAGCCTTTGGATCCC
PtrMYB21	Potri.001G267300.1	PtrMYB21-F	GATTTTCCATGACTTGCTTCACTT
		PtrMYB21-R	AGAGCATTTCTGTCTGTTGTTGGT
PtrMYB157	Potri.004G174400.1	PtrMYB157-F	TTGCTGGCGTTCACTTCCT
		PtrMYB157-R	GACCATTTGTTGCCGAGGA
PtrMYB221	Potri.004G174400.1	PtrMYB221-F	ATTGGAACAACAGAAACACGAAT
		PtrMYB221-R	GCTGGTGGTATCTCTCTTGATGA
PtrMYB28	Potri.005G096600.1	PtrMYB28-F	TTTGGAAATGGAACTCTATCAGC
		PtrMYB28-R	CTTCGGACTTGGAAACATCAAC
PtrMYB152	Potri.007G067600.1	PtrMYB152-F	AAATTGGTGAATTACCTCTGTAACG
		PtrMYB152-R	TAAAAGGAGATCCAAAAAGATCACT
PtrNAC105	Potri.004G049300.1	PtrNAC105-F	AGTCACAAGTAACCCGAAAGAAGA
		PtrNAC105-R	AAGTTTACGCCTATCTGATAACACC
PtrMYB128	Potri.003G132000.1	PtrMYB128-F	AAGGTTAAGAGAGGACTTTGGTCA
		PtrMYB128-R	CAATATGAGCCCATCTGTTTCC
PtrMYB52	Potri.012G039400.1	PtrMYB52-F	TCAATAGAAGCCCGTTTACAGAA
		PtrMYB52-R	TGCATGTGATCTTGTTTTGAGG
PtrMYB54	Potri.015G033600.1	PtrMYB54-F	TGAAAGTCAATTCCTTGTCAACC
		PtrMYB54-R	GAATTTCGTTCTGCTTTCAACAT
	Potri.001G188500	D-001G188500-F	CCAAACCAACATCCACATCCT
		D-001G188500-R	CATTTTAGTGGTGGATGGGACA
	Potri.006G237700	D-006G237700-F	CCACTGTGACTTTCGTTGATAGC
		D-006G237700-R	TCATCATACGGCACGCAAA
	Potri.018G044900	D-018G044900-F	GCTTTGCGTGCCCTATGAT
		D-018G044900-R	TCTTGGATGATTCGTCTGGC
	Potri.T158300	D-T158300-F	CTCTCATCATGACGTTCACTTAGG
		D-T158300-R	TCTTGGATGATTCGTCTGGC
PtrACTIN	Potri.019G010400.1	D-PtrACTIN-F	TGTTGCCCTTGACTATGAGCAGGA
		D-PtrACTIN-R	ACGGAATCTCTCAGCTCCAATGGT

## Sheet: Tab. S4
Tab. S4 The primers used to amplify the promoters the article
Gene name	Gene ID	Primer name	Primer Sequence
PtrC3H3	Potri.006G033300.1	Q-C3H3-F	TCAATGGAAATGTGGCCTTGT
		Q-C3H3-R	GAATGGAGTTGGTCTCTGCGA
PtrCAD1	Potri.019G085800.1	Q-CAD1-F	TTGCATATTATCATCCACAACTTTG
		Q-CAD1-R	ACTGCTAGCTCACTCACTCTCAAAT
PtrCCoAOMT3	Potri.008G136600.1	Q-CCoAOMT3-F	AGCATAAGAAGAATTCCACGATG
		Q-CCoAOMT3-R	TATTGGTGTCTGTGAAAGTGATACC
PtrCOMT2	Potri.012G006400.1	Q-COMT2-F	TTAATGTATTGGAGGGGAACAATT
		Q-COMT2-R	TCCCTACTCTCTACTTGATGCCC
PtrCESA8	Potri.004G059600.1	Q-CESA8-F	TTTTCAATTTCATTCTCATTCAACTT
		Q-CESA8-R	TTTCTCACTACGCTTGCTCACTTT
PtrGT47C	Potri.009G006500.1	Q-GT47C-F	AAAGAAAGCAAAGCTCCATAATTG
		Q-GT47C-R	TTTTGAAAACTCGATTGACTGAAA
PtrTIP1;3	Potri.008G050700.1	Q-TIP1;3-F	AATCCGTAAAAAATTTAAACGGTGT
		Q-TIP1;3-R	TAGCTAGTCTTGAGGGACACTTACC
PtrXTH5	Potri.014G140300.1	Q-XTH5-F	TAGGCAAAACACGTTCTTCTTAGT
		Q-XTH5-R	CTCCAACAGCGTGAGAGTGTT
PtrXCP1	Potri.005G256000.1	Q-XCP1-F	GAAGGACAATCTAAAGCAAGCGA
		Q-XCP1-R	GGAAGGTGAGGGGTGGTATATATAG
PtrWND6A	Potri.013G113100.1	Q-WND6A-F	ACTAATCCCACGGGTCCTGAA
		Q-WND6A-R	GGGTGAGAGAGAGACAAAGAGGA
PtrWND6B	Potri.019G083600.1	Q-WND6B-F	ATCAATCCACATGATATTATTAGCTTG
		Q-WND6B-R	GCAGAAGAGATGAGTCTAGATGTTCTA
PtrMYB2	Potri.001G258700.1	Q-MYB2-F	AAAGCGAGTAAAATAGGGGTCAT
		Q-MYB2-R	TTTGAGAGCCTTTGGATCCC
PtrMYB152	Potri.007G067600.1	Q-MYB152-F	AAATTGGTGAATTACCTCTGTAACG
		Q-MYB152-R	TAAAAGGAGATCCAAAAAGATCACT
PtrMYB221	Potri.004G174400.1	Q-MYB221-F	ATTGGAACAACAGAAACACGAAT
		Q-MYB221-R	GCTGGTGGTATCTCTCTTGATGA
PtrMYB54	Potri.015G033600.1	Q-MYB54-F	TGAAAGTCAATTCCTTGTCAACC
		Q-MYB54-R	GAATTTCGTTCTGCTTTCAACAT
PtrMYB21	Potri.001G267300.1	Q-MYB21-F	GATTTTCCATGACTTGCTTCACTT
		Q-MYB21-R	AGAGCATTTCTGTCTGTTGTTGGT

## Sheet: Tab. S5
Tab. S5 Primer Sequences of single-stranded oligonucleotide sequence of a cis-acting element
Primer name	Primer Sequence
pHIS2-F	GCCTTCGTTTATCTTGCCTGCTC
pHIS2-R	GATCGGTGCGGGCCTCTTC
SNBE-F	AATTCAACCTTGAGTTTGAAGGATAACCTTGAGTTTGAAGGATAACCTTGAGTTTGAAGGATGCATT
SNBE-R	CATCCTTCAAACTCAAGGTTATCCTTCAAACTCAAGGTTATCCTTCAAACTCAAGGTTG
NM1 -F	AATTCGCTAAGCTATTTCGATAAAGCTAAGCTATTTCGATAAAGCTAAGCTATTTCGATAAAGCATT
NM1 -R	CTTTATCGAAATAGCTTAGCTTTATCGAAATAGCTTAGCTTTATCGAAATAGCTTAGCG
NM2 -F	AATTCTAATATCTATTTCATGGGATAATATCTATTTCATGGGATAATATCTATTTCATGGGAGCATT
NM2-R	CTCCCATGAAATAGATATTATCCCATGAAATAGATATTATCCCATGAAATAGATATTAG
SMBE-F	AATTCACCAACTACCAACTACCAACTGAGCT
SMBE-R	CAGTTGGTAGTTGGTAGTTGGTG
MM1 -F	AATTCATCACATATCACATATCACATGAGCT
MM1 -R	CATGTGATATGTGATATGTGATG
MM2 -F	AATTCACTCAATACTCAATACTCAATGAGCT
MM2-R	CATTGAGTATTGAGTATTGAGTG

## Sheet: Tab. S6
Tab. S6 The frequency of occurrence of cis-acting elements present in the proximal promoter regions of poplar (Populus trichocarpa) genes that are involved in the hierarchical transcriptional network governing wood formation
cis-acting element	Gene name	GeneID	Sequence	Direction	Start	End
SMRE	PtrC3H3	Potri.006G033300.1	ACCWAMY{ACCTACC}	+	-1595	-1601
			ACCWAMY{ACCAAAC}	+	-1581	-1587
			ACCWAMY{ACCAAAT}	+	-1524	-1530
			ACCWAMY{ACCAACT}	+	-629	-635
			ACCWAMY{ACCAACC}	+	-582	-588
			ACCWAMY{ACCAAAT}	+	-575	-581
			ACCWAMY{ACCAACT}	+	-113	-119
				+	-91	-97
				-	-170	-164
			ACCWAMY{ACCTAAC}	-	-1227	-1221
				-	-1779	-1773
	PtrCAD1	Potri.019G085800.1	ACCWAMY{ACCTAAC}	+	-1882	-1888
			ACCWAMY{ACCAAAT}	+	-1396	-1402
			ACCWAMY{ACCAACT}	+	-1048	-1054
			ACCWAMY{ACCAAAC}	+	-973	-979
				-	-1618	-1612
			ACCWAMY{ACCTAAC}	+	-893	-899
			ACCWAMY{ACCAAAT}	+	-677	-683
				-	-891	-885
	PtrWND6A	Potri.013G113100.1	ACCWAMY{ACCAACT}	+	-1179	-1185
			ACCWAMY{ACCTACT}	-	-396	-390
			ACCWAMY{ACCTAAT}	-	-1010	-1004
	PtrWND6B	Potri.019G083600.1	ACCWAMY{ACCAAAC}	-	-452	-446
			ACCWAMY{ACCTAAT}	-	-938	-932
	PtrMYB21	Potri.001G267300.1	ACCWAMY{ACCAACT}	+	-1987	-1981
			ACCWAMY{ACCAACC}	+	-379	-373
			ACCWAMY{ACCTAAC}	-	-692	-698
			ACCWAMY{ACCTACC}	-	-1701	-1707
	PtrMYB152	Potri.007G067600.1	ACCWAMY{ACCAAAC}	+	-2343	-2349
			ACCWAMY{ACCAAAT}	-	-392	-386
SNBE	PtrC3H3	Potri.006G033300.1	WNNYBTNNNNNNNAMGNHW{TTCCTTATTTCGTAAGAAA}	+	-2077	-2095
			WNNYBTNNNNNNNAMGNHW{ACGTGTTTTTCTTACGAAA}	-	-2088	-2070
			WNNYBTNNNNNNNAMGNHW{TTTCTTACGAAATAAGGAA}	-	-2095	-2077
	PtrCAD1	Potri.019G085800.1	WNNYBTNNNNNNNAMGNHW{ATATTTCCCATTTAAGCCT}	+	-2076	-2094
			WNNYBTNNNNNNNAMGNHW{ATATGTATATACGAAGAAA}	+	-1443	-1461
			WNNYBTNNNNNNNAMGNHW{ATCCTTGCGAAAAAAGACA}	+	-411	-429
			WNNYBTNNNNNNNAMGNHW{ACACTTGGCACCAAAGAAT}	+	-270	-288
			WNNYBTNNNNNNNAMGNHW{TGTCTTTTTTCGCAAGGAT}	-	-429	-411
			WNNYBTNNNNNNNAMGNHW{AATTCTAATTTTCAAGCTA}	-	-596	-578
			WNNYBTNNNNNNNAMGNHW{TAATTTTCAAGCTACGTCT}	-	-601	-583
			WNNYBTNNNNNNNAMGNHW{ATATTTGGGGTGTAAGATT}	-	-1478	-1460
	PtrWND6A	Potri.013G113100.1	WNNYBTNNNNNNNAMGNHW{TGATTTCAGGCCTACGCTA}	+	-193	-211
			WNNYBTNNNNNNNAMGNHW{AGGCCTGAAATCAAAGGAA}	-	-217	-199
			WNNYBTNNNNNNNAMGNHW{AATTTTGTTTCCTAAGATT}	-	-1682	-1664
	PtrWND6B	Potri.019G083600.1	WNNYBTNNNNNNNAMGNHW{TGATTTTAGGCCTACGCTA}	+	-210	-228
			WNNYBTNNNNNNNAMGNHW{AGGCCTAAAATCAAAGGAA}	-	-234	-216
			WNNYBTNNNNNNNAMGNHW{TATTTTGTACCCTAAGATT}	-	-1630	-1612
			WNNYBTNNNNNNNAMGNHW{TCCCTTAAAGACAACGTAT}	-	-1996	-1978
	PtrMYB21	Potri.001G267300.1	WNNYBTNNNNNNNAMGNHW{AACCTTGAGTTTGAAGGAT}	+	-1300	-1282
			WNNYBTNNNNNNNAMGNHW{TAATTTGTTTGACAAGCAA}	+	-771	-753
			WNNYBTNNNNNNNAMGNHW{ACACGTGTTTTAGAAGTAT}	+	-543	-525
			WNNYBTNNNNNNNAMGNHW{TTATGTGAAGTGGAAGCAA}	+	-490	-472
			WNNYBTNNNNNNNAMGNHW{TACCTTGTGAGTGAAGAAA}	+	-440	-422
			WNNYBTNNNNNNNAMGNHW{TTTCTTCACTCACAAGGTA}	-	-422	-440
			WNNYBTNNNNNNNAMGNHW{ATCCTTCAAACTCAAGGTT}	-	-1282	-1300
			WNNYBTNNNNNNNAMGNHW{TTCTCTCTCTACAAAGTTA}	-	-1373	-1391
	PtrMYB152	Potri.007G067600.1	WNNYBTNNNNNNNAMGNHW{ATATTTTTCTTACAAGATT}	+	-1997	-2015
			WNNYBTNNNNNNNAMGNHW{TTGTTTTGGTGAGACGAAA}	-	-1744	-1726
